# Supplementary material for: Systematic Review of Variable Selection Bias in Species Distribution Models for Aedes vexans (Diptera: Culicidae)
Source: Insects. 2025 Oct 17;16(10):1061. doi: 10.3390/insects16101061 (PMC12564128; doi:10.3390/insects16101061)
Supplement: Supplementary file 1 [file insects-16-01061-s001.zip]

Archive with 2 entries (2 files):
- S1_PRISMA_2020_checklist.pdf
- S2_PRISMA_2020_abstract_checklist.pdf
